# Supplementary material for: Exosomes Derived from Yak Follicular Fluid Increase 2-Hydroxyestradiol Secretion by Activating Autophagy in Cumulus Cells
Source: Animals (Basel). 2022 Nov 16;12(22):3174. doi: 10.3390/ani12223174 (PMC9686841; doi:10.3390/ani12223174)
Supplement: Supplementary file 1 [file animals-12-03174-s001.zip]

Archive with 4 entries (4 files):
- Figure S1 .pdf
- Figure S2.pdf
- Figure S3. .pdf
- Figure S4.pdf
